# Supplementary material for: Nutrient Profiling Is Needed to Improve the Nutritional Quality of the Foods Labelled with Health-Related Claims
Source: Nutrients. 2019 Jan 29;11(2):287. doi: 10.3390/nu11020287 (PMC6412587; doi:10.3390/nu11020287)
Supplement: Supplementary file 1 [file nutrients-11-00287-s001.zip]

Archive with 1 entries (1 files):
- nutrients-427242-SI.xlsx
