# Supplementary material for: Nutrient Profiling Is Needed to Improve the Nutritional Quality of the Foods Labelled with Health-Related Claims
Source: Nutrients. 2019 Jan 29;11(2):287. doi: 10.3390/nu11020287 (PMC6412587; doi:10.3390/nu11020287)
Supplement: Supplementary file 1 [file nutrients-11-00287-s001.zip › nutrients-427242-SI.xlsx]

## Sheet: Table S1
	Nutrient Profiling is Needed to Improve the Nutritional Quality of the Foods Labelled with Health-Related Claims
	Urška Pivk Kupirovič et al. Nutrients, 2019
	igor.pravst@nutris.org
	Table S1: Proportion of prepacked foods per food category based Dunford categorisation, that pass FSANZ and WHOE nutrient profile labelled with health-related claims.
		All products							Products with NHC						Products with no NHC
	Food categories	n	FSANZ	SW FSANZ	WHO	SW WHO	Percent of agreement		n	FSANZ	SW FSANZ	WHO	SW WHO		n	FSANZ	SW FSANZ	WHO	SW WHO
	Beverages	796	0.496231	0.501757	0.121859	0.408872	0.603015		281	0.715302	0.687974	0.185053	0.68276		515	0.376699	0.373733	0.0873786	0.220573
	Coffee and tea	108	0.611111	0.666378	0.333333	0.284162	0.703704		21	0.904762	0.751479	0.904762	0.757665		87	0.54023	0.663703	0.195402	0.269273
	Coffee mixes	71	0.43662	0.534749	0.028169	0.00156574	0.56338		2	0	0	0.5	0.0490178		69	0.449275	0.540464	0.0144928	0.00105863
	Instant coffee	10	1	1	1	1	1		1	1	1	1	1		9	1	1	1	1
	Tea	27	0.925926	0.993459	0.888889	0.9889	0.962963		18	1	1	0.944444	0.991924		9	0.777778	0.984982	0.777778	0.984982
	Cordials	67	0.149254	0.237959	0.0298507	0.000708653	0.820896		19	0.368421	0.295538	0.105263	0.00496684		48	0.0625	0.228376	0	0
	Cordials	67	0.149254	0.237959	0.0298507	0.000708653	0.820896		19	0.368421	0.295538	0.105263	0.00496684		48	0.0625	0.228376	0	0
	Electrolyte drinks	14	0.785714	0.900061	0	0	0.214286		14	0.785714	0.900061	0	0		0	NA	NA	NA	NA
	Electrolyte drinks	14	0.785714	0.900061	0	0	0.214286		14	0.785714	0.900061	0	0		0	NA	NA	NA	NA
	Fruit and vegetable juices	229	0.790393	0.682686	0	0	0.209607		100	0.91	0.876786	0	0		129	0.697674	0.645607	0	0
	Juices	131	0.992366	0.999855	0	0	0.00763359		81	1	1	0	0		50	0.98	0.999787	0	0
	Nectars	98	0.520408	0.471933	0	0	0.479592		19	0.526316	0.398098	0	0		79	0.518987	0.476201	0	0
	Soft drinks	322	0.229814	0.176031	0.00931677	6.44577e-06	0.76087		99	0.474747	0.500087	0.030303	2.79383e-05		223	0.121076	0.0788441	0	0
	Energy drinks	22	0.136364	0.0763357	0	0	0.863636		12	0.25	0.160931	0	0		10	0	0	0	0
	Soft drinks	300	0.236667	0.179879	0.01	6.69455e-06	0.753333		87	0.505747	0.528142	0.0344828	3.02494e-05		213	0.126761	0.0808983	0	0
	Waters	56	0.946429	0.82779	1	1	0.946429		28	0.928571	0.748739	1	1		28	0.964286	0.99773	1	1
	Waters	56	0.946429	0.82779	1	1	0.946429		28	0.928571	0.748739	1	1		28	0.964286	0.99773	1	1
	Bread and bakery products	794	0.20403	0.386304	0.0717884	0.205425	0.860202		166	0.36747	0.424933	0.180723	0.201021		628	0.160828	0.380993	0.0429936	0.20603
	Biscuits	394	0.00507614	0.00190366	0	0	0.994924		79	0.0126582	0.00200899	0	0		315	0.0031746	0.00188875	0	0
	Biscuits	394	0.00507614	0.00190366	0	0	0.994924		79	0.0126582	0.00200899	0	0		315	0.0031746	0.00188875	0	0
	Bread	232	0.581897	0.82137	0.24569	0.443459	0.637931		69	0.695652	0.769639	0.434783	0.382847		163	0.533742	0.829583	0.165644	0.453082
	Bread	97	0.85567	0.928929	0.381443	0.612388	0.525773		32	0.90625	0.969722	0.46875	0.435463		65	0.830769	0.923159	0.338462	0.637413
	Crispy bread	88	0.306818	0.635571	0.170455	0.0855276	0.840909		34	0.470588	0.384937	0.411765	0.317897		54	0.203704	0.721636	0.0185185	0.0057337
	Dough	34	0.441176	0.433205	0	0	0.558824		2	1	1	0	0		32	0.40625	0.412209	0	0
	Tortillas	13	0.769231	0.99199	0.384615	0.232064	0.307692		1	1	1	1	1		12	0.75	0.991956	0.333333	0.228721
	Cakes, muffins and pastry	168	0.14881	0.0515538	0	0	0.85119		18	0.666667	0.855038	0	0		150	0.0866667	0.0274395	0	0
	Cakes, muffins & pastry	168	0.14881	0.0515538	0	0	0.85119		18	0.666667	0.855038	0	0		150	0.0866667	0.0274395	0	0
	Cereal and cereal products	803	0.767123	0.852034	0.647572	0.79933	0.867995		322	0.729814	0.667907	0.534161	0.536473		481	0.7921	0.901863	0.723493	0.870467
	Breakfast cereals	235	0.582979	0.409929	0.306383	0.196248	0.697872		198	0.616162	0.435537	0.323232	0.21113		37	0.405405	0.329972	0.216216	0.149781
	Breakfast cereals	204	0.519608	0.333836	0.210784	0.0944387	0.661765		173	0.560694	0.371622	0.231214	0.122627		31	0.290323	0.208664	0.0967742	0.00106023
	Cereal flakes and bran	31	1	1	0.935484	0.985735	0.935484		25	1	1	0.96	0.992742		6	1	1	0.833333	0.971216
	Cereal bars	41	0.097561	0.0487165	0	0	0.902439		12	0.166667	0.132681	0	0		29	0.0689655	0.020976	0	0
	Cereal bars	41	0.097561	0.0487165	0	0	0.902439		12	0.166667	0.132681	0	0		29	0.0689655	0.020976	0	0
	Pasta	386	0.867876	0.910674	0.795337	0.873622	0.92228		93	0.989247	0.999582	0.956989	0.993101		293	0.829352	0.896913	0.744027	0.855129
	Dry filled pasta	4	0.25	0.070542	0	0	0.75		0	NA	NA	NA	NA		4	0.25	0.070542	0	0
	Dry pasta	260	0.980769	0.989323	0.976923	0.987221	0.996154		80	0.9875	0.999514	0.9875	0.999514		180	0.977778	0.987488	0.972222	0.985007
	Fresh filled pasta	62	0.564516	0.604354	0.177419	0.271318	0.612903		2	1	1	0	0		60	0.55	0.601451	0.183333	0.273309
	Fresh pasta	2	1	1	1	1	1		0	NA	NA	NA	NA		2	1	1	1	1
	Noodles	58	0.724138	0.717152	0.689655	0.713931	0.931034		11	1	1	0.909091	0.994217		47	0.659574	0.674748	0.638298	0.671911
	Rice	88	1	1	1	1	1		9	1	1	1	1		79	1	1	1	1
	Rice	88	1	1	1	1	1		9	1	1	1	1		79	1	1	1	1
	Unprocessed cereals	53	0.981132	0.999099	1	1	0.981132		10	1	1	1	1		43	0.976744	0.999016	1	1
	Unprocessed cereals	53	0.981132	0.999099	1	1	0.981132		10	1	1	1	1		43	0.976744	0.999016	1	1
	Confectionery	696	0.091954	0.0475037	0	0	0.908046		124	0.451613	0.478913	0	0		572	0.013986	0.00776763	0	0
	Chewing gum	45	0.911111	0.987681	0	0	0.0888889		37	0.972973	0.988878	0	0		8	0.625	0.982329	0	0
	Chewing gum	45	0.911111	0.987681	0	0	0.0888889		37	0.972973	0.988878	0	0		8	0.625	0.982329	0	0
	Chocolate and sweets	598	0.0367893	0.0100481	0	0	0.963211		81	0.246914	0.18089	0	0		517	0.00386847	8.51485e-05	0	0
	Chocolate and sweets	598	0.0367893	0.0100481	0	0	0.963211		81	0.246914	0.18089	0	0		517	0.00386847	8.51485e-05	0	0
	Jelly	53	0.0188679	0.000678592	0	0	0.981132		6	0	0	0	0		47	0.0212766	0.000713077	0	0
	Jelly	53	0.0188679	0.000678592	0	0	0.981132		6	0	0	0	0		47	0.0212766	0.000713077	0	0
	Convenience foods	406	0.6133	0.71458	0.492611	0.533913	0.583744		14	0.785714	0.859948	0.214286	0.307649		392	0.607143	0.711327	0.502551	0.538976
	Other	89	0.752809	0.873012	0.382022	0.564452	0.58427		4	0.75	0.697794	0.25	0.00950919		85	0.752941	0.874496	0.388235	0.569154
	Side dishes	89	0.752809	0.873012	0.382022	0.564452	0.58427		4	0.75	0.697794	0.25	0.00950919		85	0.752941	0.874496	0.388235	0.569154
	Pizza	19	0.684211	0.717861	0	0	0.315789		0	NA	NA	NA	NA		19	0.684211	0.717861	0	0
	Pizza	19	0.684211	0.717861	0	0	0.315789		0	NA	NA	NA	NA		19	0.684211	0.717861	0	0
	Pre-prepared salads and sandwiches	27	0.481481	0.699011	0	0	0.518519		3	1	1	0	0		24	0.416667	0.678224	0	0
	Pre-prepared salads and sandwiches	27	0.481481	0.699011	0	0	0.518519		3	1	1	0	0		24	0.416667	0.678224	0	0
	Ready meals	126	0.777778	0.773787	0.444444	0.510318	0.619048		7	0.714286	0.854308	0.285714	0.448157		119	0.781513	0.770494	0.453782	0.51286
	Ready meals	126	0.777778	0.773787	0.444444	0.510318	0.619048		7	0.714286	0.854308	0.285714	0.448157		119	0.781513	0.770494	0.453782	0.51286
	Soup	145	0.4	0.288734	0.758621	0.790645	0.6		0	NA	NA	NA	NA		145	0.4	0.288734	0.758621	0.790645
	Soup	145	0.4	0.288734	0.758621	0.790645	0.6		0	NA	NA	NA	NA		145	0.4	0.288734	0.758621	0.790645
	Dairy	1133	0.511033	0.727378	0.194175	0.257934	0.601942		323	0.758514	0.864618	0.417957	0.385624		810	0.412346	0.644776	0.104938	0.181081
	Cheese	244	0.405738	0.638108	0.315574	0.612775	0.680328		34	0.735294	0.963272	0.647059	0.891609		210	0.352381	0.535002	0.261905	0.52436
	Cheese	114	0.578947	0.664394	0.140351	0.141995	0.561404		13	1	1	0.384615	0.196431		101	0.524752	0.622284	0.108911	0.135165
	Cheese imitates	2	0	0	0	0	1		2	0	0	0	0		0	NA	NA	NA	NA
	Cottage cheese	35	0.914286	0.874892	1	1	0.914286		12	1	1	1	1		23	0.869565	0.79546	1	1
	Spreads and processed cheese	93	0.0107527	0.000829627	0.27957	0.275873	0.731183		7	0	0	0.714286	0.885365		86	0.0116279	0.000867073	0.244186	0.248362
	Cream	85	0.0941176	0.00474532	0	0	0.905882		2	0	0	0	0		83	0.0963855	0.00475226	0	0
	Cream	60	0.0166667	0.000382956	0	0	0.983333		2	0	0	0	0		58	0.0172414	0.000383558	0	0
	Cream imitates	25	0.28	0.0629686	0	0	0.72		0	NA	NA	NA	NA		25	0.28	0.0629686	0	0
	Desserts	100	0.67	0.74008	0	0	0.33		11	0.727273	0.0716892	0	0		89	0.662921	0.830371	0	0
	Desserts	100	0.67	0.74008	0	0	0.33		11	0.727273	0.0716892	0	0		89	0.662921	0.830371	0	0
	Ice cream and edible ices	162	0.0555556	0.00142947	0	0	0.944444		9	0.555556	0.015802	0	0		153	0.0261438	0.000968927	0	0
	Ice cream and edible ices	162	0.0555556	0.00142947	0	0	0.944444		9	0.555556	0.015802	0	0		153	0.0261438	0.000968927	0	0
	Milk	176	0.670455	0.844575	0.369318	0.266449	0.494318		102	0.696078	0.902704	0.568627	0.358935		74	0.635135	0.805327	0.0945946	0.204002
	Instant cocoa	26	0.192308	0.208255	0	0	0.807692		6	0.333333	0.792162	0	0		20	0.15	0.0942229	0	0
	Milk	50	0.94	0.854725	0.38	0.257567	0.44		24	0.958333	0.924589	0.583333	0.326729		26	0.923077	0.80894	0.192308	0.212241
	Milk drinks	19	0.578947	0.848287	0	0	0.421053		3	0.333333	0.103626	0	0		16	0.625	0.86566	0	0
	Milk imitates	81	0.679012	0.607867	0.567901	0.824894	0.444444		69	0.652174	0.603641	0.637681	0.841947		12	0.833333	0.77711	0.166667	0.141951
	Yoghurt products	366	0.759563	0.800749	0.213115	0.293905	0.453552		165	0.824242	0.80079	0.333333	0.391217		201	0.706468	0.800702	0.114428	0.180464
	Flavoured yogurt	179	0.748603	0.803416	0.0502793	0.0296307	0.301676		47	1	1	0.12766	0.0640708		132	0.659091	0.715547	0.0227273	0.0142368
	Flavoured yogurt drinks	71	0.450704	0.348997	0.169014	0.0618171	0.71831		59	0.508475	0.413415	0.169492	0.0705754		12	0.166667	0.0166289	0.166667	0.0166289
	Plain yogurt	93	0.956989	0.989245	0.548387	0.526532	0.591398		48	1	1	0.75	0.703134		45	0.911111	0.977171	0.333333	0.328261
	Yogurt imitates	23	1	1	0.26087	0.178643	0.26087		11	1	1	0.272727	0.212843		12	1	1	0.25	0.154623
	Edible oils and emulsions	209	0.674641	0.759599	0.727273	0.7733	0.937799		86	0.802326	0.953692	0.883721	0.981144		123	0.585366	0.643042	0.617886	0.648487
	Butter and margarine	70	0.371429	0.348347	0.371429	0.345276	0.971429		27	0.814815	0.955184	0.777778	0.942238		43	0.0930233	0.0339604	0.116279	0.0360051
	Butter	25	0	0	0	0	1		3	0	0	0	0		22	0	0	0	0
	Margarine	45	0.577778	0.532199	0.577778	0.527507	0.955556		24	0.916667	0.997433	0.875	0.983915		21	0.190476	0.06826	0.238095	0.0723697
	Cooking oils	139	0.827338	0.962417	0.906475	0.98439	0.920863		59	0.79661	0.953052	0.932203	0.997851		80	0.85	0.968453	0.8875	0.975714
	Cooking oils	139	0.827338	0.962417	0.906475	0.98439	0.920863		59	0.79661	0.953052	0.932203	0.997851		80	0.85	0.968453	0.8875	0.975714
	Eggs	18	1	1	1	1	1		2	1	1	1	1		16	1	1	1	1
	Eggs	18	1	1	1	1	1		2	1	1	1	1		16	1	1	1	1
	Eggs	18	1	1	1	1	1		2	1	1	1	1		16	1	1	1	1
	Fish and fish products	166	0.572289	0.433903	0.650602	0.517876	0.89759		53	0.641509	0.788282	0.792453	0.947314		113	0.539823	0.288621	0.584071	0.341823
	Canned fish and seafood	128	0.515625	0.370557	0.609375	0.46342	0.875		43	0.604651	0.771368	0.790698	0.943139		85	0.470588	0.196754	0.517647	0.2554
	Canned fish	74	0.418919	0.106184	0.540541	0.271603	0.878378		20	0.4	0.155675	0.7	0.884331		54	0.425926	0.0993492	0.481481	0.186978
	Canned fish with vegetable	25	0.88	0.996737	0.96	0.999781	0.92		13	0.769231	0.995314	0.923077	0.999686		12	1	1	1	1
	Fish spreads	29	0.448276	0.391482	0.482759	0.371164	0.827586		10	0.8	0.863498	0.8	0.863498		19	0.263158	0.122966	0.315789	0.0910897
	Chilled fish	38	0.763158	0.946429	0.789474	0.958478	0.973684		10	0.8	0.999427	0.8	0.999427		28	0.75	0.933506	0.785714	0.948493
	Processed fish products	19	0.578947	0.926709	0.578947	0.926709	1		2	0	0	0	0		17	0.647059	0.926893	0.647059	0.926893
	Unprocessed fish	19	0.947368	0.972202	1	1	0.947368		8	1	1	1	1		11	0.909091	0.949274	1	1
	Foods for specific dietary use	121	0.991736	0.999746	NA	NA	NA		111	0.990991	0.999742	NA	NA		10	1	1	NA	NA
	Baby foods	121	0.991736	0.999746	NA	NA	NA		111	0.990991	0.999742	NA	NA		10	1	1	NA	NA
	Baby drinks	32	1	1	NA	NA	NA		26	1	1	NA	NA		6	1	1	NA	NA
	Weaning foods	89	0.988764	0.999717	NA	NA	NA		85	0.988235	0.999713	NA	NA		4	1	1	NA	NA
	Fruit and vegetables	674	0.731454	0.91671	0.376855	0.528516	0.636499		125	0.728	0.848142	0.256	0.293502		549	0.73224	0.921623	0.404372	0.545354
	Fruit	165	0.8	0.838373	0.0848485	0.0898342	0.284848		42	0.880952	0.959146	0.0952381	0.265991		123	0.772358	0.818338	0.0813008	0.0606128
	Canned fruit	58	0.87931	0.986682	0	0	0.12069		7	0.857143	0.968063	0	0		51	0.882353	0.987373	0	0
	Dried fruit	80	0.725	0.687366	0.025	0.00224775	0.3		30	0.866667	0.93869	0	0		50	0.64	0.623718	0.04	0.00281699
	Frozen fruit	12	1	1	1	1	1		4	1	1	1	1		8	1	1	1	1
	Nuts and fruit mixes	15	0.733333	0.765728	0	0	0.266667		1	1	1	0	0		14	0.714286	0.75767	0	0
	Jam and spreads	105	0.27619	0.0808979	0.0666667	0.0551017	0.790476		42	0.404762	0.153656	0.142857	0.138036		63	0.190476	0.0353136	0.015873	0.00314155
	Jam and spreads	105	0.27619	0.0808979	0.0666667	0.0551017	0.790476		42	0.404762	0.153656	0.142857	0.138036		63	0.190476	0.0353136	0.015873	0.00314155
	Nuts and seeds	80	0.6875	0.847525	0.6125	0.64311	0.875		13	0.846154	0.943659	0.769231	0.564721		67	0.656716	0.833982	0.58209	0.654153
	Nuts and seeds	80	0.6875	0.847525	0.6125	0.64311	0.875		13	0.846154	0.943659	0.769231	0.564721		67	0.656716	0.833982	0.58209	0.654153
	Vegetables	324	0.854938	0.96941	0.567901	0.628878	0.70679		28	0.928571	0.994333	0.428571	0.290648		296	0.847973	0.968526	0.581081	0.640873
	Canned vegetables	247	0.813765	0.963212	0.441296	0.549639	0.62753		26	0.923077	0.99417	0.423077	0.27027		221	0.800905	0.961905	0.443439	0.561432
	Dried vegetables	10	1	1	0.8	0.974494	0.8		1	1	1	0	0		9	1	1	0.888889	0.974509
	Frozen vegetables	67	0.985075	0.997473	1	1	0.985075		1	1	1	1	1		66	0.984848	0.997455	1	1
	Meat and meat products	300	0.206667	0.0961299	0.263333	0.241273	0.87		49	0.591837	0.375737	0.55102	0.290656		251	0.131474	0.0538182	0.207171	0.233799
	Meat alternatives	43	0.744186	0.870355	0.813953	0.918207	0.883721		14	0.714286	0.719941	0.928571	0.937102		29	0.758621	0.920056	0.758621	0.911963
	Meat alternatives	43	0.744186	0.870355	0.813953	0.918207	0.883721		14	0.714286	0.719941	0.928571	0.937102		29	0.758621	0.920056	0.758621	0.911963
	Processed meat and derivatives	257	0.116732	0.0836136	0.171206	0.230329	0.867704		35	0.542857	0.365068	0.4	0.270621		222	0.0495495	0.041726	0.135135	0.224333
	Animal fat products	9	0	0	0	0	1		0	NA	NA	NA	NA		9	0	0	0	0
	Meat spreads	57	0.0350877	0.0227373	0.0526316	0.0248395	0.982456		2	1	1	1	1		55	0	0	0.0181818	0.00215115
	Processed meat	187	0.13369	0.0891205	0.197861	0.248145	0.828877		32	0.5	0.351693	0.34375	0.255256		155	0.0580645	0.0440032	0.167742	0.246923
	Unprocessed meat	4	0.75	0.306043	1	1	0.75		1	1	1	1	1		3	0.666667	0.301299	1	1
	Sauces and spreads	312	0.221154	0.181514	0.0192308	0.00685324	0.798077		29	0.37931	0.249461	0.0344828	0.0154207		283	0.204947	0.17735	0.0176678	0.00632832
	Mayonnaise/dressings	46	0	0	0	0	1		7	0	0	0	0		39	0	0	0	0
	Mayonnaise/dressings	46	0	0	0	0	1		7	0	0	0	0		39	0	0	0	0
	Sauces	184	0.304348	0.442222	0.0326087	0.0172425	0.728261		10	0.5	0.535313	0.1	0.0377603		174	0.293103	0.436352	0.0287356	0.0159487
	Other souces	114	0.219298	0.397484	0	0	0.780702		7	0.571429	0.61292	0	0		107	0.196262	0.380218	0	0
	Pasta sauces	64	0.484375	0.526853	0.09375	0.0492998	0.609375		3	0.333333	0.200611	0.333333	0.200611		61	0.491803	0.537611	0.0819672	0.04431
	Sweet sauces	6	0	0	0	0	1		0	NA	NA	NA	NA		6	0	0	0	0
	Spreads	82	0.158537	0.0162896	0	0	0.841463		12	0.5	0.385999	0	0		70	0.1	0.0113909	0	0
	Nut spreads	17	0.352941	0.0553175	0	0	0.647059		6	0.833333	0.485678	0	0		11	0.0909091	0.000704053	0	0
	Sweet spreads	32	0	0	0	0	1		2	0	0	0	0		30	0	0	0	0
	Vegetable spreads	33	0.212121	0.240777	0	0	0.787879		4	0.25	0.483358	0	0		29	0.206897	0.212474	0	0
	Snackfoods	191	0.0471204	0.00915908	0.0104712	0.00679913	0.963351		23	0.0869565	0.00273206	0	0		168	0.0416667	0.00986981	0.0119048	0.00755102
	Crisps and snacks	191	0.0471204	0.00915908	0.0104712	0.00679913	0.963351		23	0.0869565	0.00273206	0	0		168	0.0416667	0.00986981	0.0119048	0.00755102
	Crisps and snacks	191	0.0471204	0.00915908	0.0104712	0.00679913	0.963351		23	0.0869565	0.00273206	0	0		168	0.0416667	0.00986981	0.0119048	0.00755102
	Grand Total	6619	0.464118	0.589729	0.263182	0.37	0.75		1708	0.6774	0.752602	0.33	0.56		4911	0.389941	0.507277	0.233354	0.27
	NHC, nutrition and health claim; FSANZ, Food Standards Australia New Zealand; WHO, World Health Organization; n, number of products; SW, sales weighted;
